# Supplementary material for: Myosin-binding protein C regulates the sarcomere lattice and stabilizes the OFF states of myosin heads
Source: Nat Commun. 2024 Mar 23;15:2628. doi: 10.1038/s41467-024-46957-7 (PMC10960836; doi:10.1038/s41467-024-46957-7)
Supplement: Supplementary file 4 — Source data [file 41467_2024_46957_MOESM4_ESM.xlsx]

## Sheet: Figure 1f
			Figure 1 Panel f (pCa experiments)
	Passive Force	Pre-TEVp
	ID	SL	2.2	2.4	2.6	2.8	3
	1		1.11448	3.60003	4.80963	6.52944	9.19226
	2		1.11448	3.60003	4.80963	6.52944	9.19226
	3		0.725809	1.4176	2.41936	4.91894	5.79713
	4		0.702083	2.14908	3.53467	6.64399	10.2954
	5		0.573729	0.876531	2.6163	6.63449	11.5298
	6		1.0765	2.18025	4.78443	16.124	23.0478
	7		1.00504	2.42444	2.90939	6.59027	5.67495
	8		1.00504	2.42444	2.90939	6.59027	5.67495
	9		0.969594	2.77027	4.95815	8.89601	12.0652
	Passive Force	TEVp
	ID	SL	2.2	2.4	2.6	2.8	3
	10		0.495119	1.20685	1.62977	3.62056	4.76552
	11		0.9208	1.99212	3.52715	4.72871	5.11631
	12		0.672866	1.39059	2.63187	5.42639	8.69979
	13		0.895455	1.95786	3.45281	7.18975	13.4771
	14		0.681327	1.39711	2.4225	3.9476	6.79304
	15		0.641961	0.932661	2.96377	6.00481	15.3652
	16		0.999279	2.55498	3.55047	8.30294	16.1739
	17		1.31131	2.17793	5.5245	12.4009	29.8927
	18		0.80775	1.8358	3.23616	5.95522	11.0964
	19		1.31721	2.7751	4.9534	8.77434	12.3551

## Sheet: Figure 1g
					Figure 1 Panel g (pCa experiments)
	Tension-pCa (SL 2.4)		Pre-TEVp
	ID	pCa	4.5	5.3	5.4	5.5	5.6	5.7	5.8	5.9	9
	1		1	1.01929	1.00814	0.810634	0.686146	0.452398			0
	2		1	1.06472	1.04743	0.769859	0.652957	0.219455	0.0275645	0.00154623	0
	3		1	0.952618	0.861775	0.752036	0.508418	0.200683	0.0166576	0.0170565	0
	4		1	0.752211	0.850037	0.652813	0.514467	0.195176	0.0019828	0.0187743	0
	5		1	0.977821	1.04565	0.853068	0.66126	0.2089	0.00991096	0.00337173	0
	6		1	0.886619	0.987046	0.718952	0.608424	0.388817	0.0970424	0.0360158	0
	7		1	0.943059	1.06621	0.868356	0.818379	0.310086	0.0151524	-0.0030793	0
	8		1	0.950632	0.986865	0.839567	0.705083	0.251335	0.00128463	0.00163032	0
	9		1	0.892853	0.913687	0.810291	0.694324	0.343172	0.071037	7.4651e-05	0
	10		1		0.939105	0.788116	0.740932	0.265213	0.0156754	-0.0023228	0
			TEVp
	ID	pCa	4.5	5.3	5.4	5.5	5.6	5.7	5.8	5.9	9
	1		1	0.899127	0.861495	0.698111	0.504564	0.266057
	2		1	0.924242	0.894097	0.654559	0.477986	0.132537	0.00417497	0.00742048	0
	3		1	0.894651	0.768022	0.486025	0.369515	0.0738485	-0.000203	0.00528663	0
	4		1	0.937578	0.837763	0.581255	0.394189	0.138637	-0.0026342	-0.002047	0
	5		1	0.860299	0.951213	0.660601	0.443964	0.109759	0.0057191	-0.0007153	0
	6		1	0.886181	0.911047	0.760436	0.535867	0.229497	0.0383088	0.00605476	0
	7		1	0.98658	0.918356	0.75767	0.387195	0.150724	0.00613064	0.00034486	0
	8		1	0.905487	0.978303	0.792083	0.427932	0.101032	0.007901	-0.0031422	0
	9		1	0.835894	0.835004	0.805394	0.580301	0.175457	0.0253913	-0.001509	0
	10		1		0.850337	0.656562	0.441228	0.0709126	0.00304775	0.00204569	0
			pCa50
			ID	Pre-TEVp	Post-TEVp
			1	5.677	5.596
			2	5.528	5.476
			3	5.596	5.518
			4	5.584	5.549
			5	5.632	5.571
			6	5.64	5.607
			7	5.665	5.574
			8	5.642	5.582
			9	5.652	5.61
			10	5.646	5.563

## Sheet: Figure 1h
					Figure 1 Panel h (pCa Experiment)
	Tension-pCa (SL 2.7)	Pre-TEVp
	ID
		pCa	4.5	5.3	5.4	5.5	5.6	5.7	5.8	5.9	9
	1		1	1.05834	1.07493	0.999247	0.942548	0.623611	0.459439	0.041431	0
	2		1	0.921413	1.02373	0.905871	0.811042	0.364317	0.016699	-0.00616	0
	3		1		1.03955	0.930657	0.849598	0.591771	0.22444	0.006406	0
	4		1		0.974966	0.889563	0.781446	0.569986	0.151705	-0.0004093	0
	5		1		0.935942	0.802476	0.675322	0.406621	0.0849527	-0.0087704	0
	6		1		0.942718	0.872089	0.724837	0.400822	0.0832059	0	0
	7		1		0.911145	0.760731	0.657744	0.369276	0.062007	-0.00114	0
	8		1		0.98408	0.866696	0.797023	0.532256	0.212099	0.017535	0
	9		1		0.991359	0.865586	0.826646	0.43869	0.181942	0.00086321	0
	10		1		0.915722	0.794982	0.848665	0.314226	0.0193293	0.00290567	0
	Tension-pCa (SL 2.7)	TEVp
	ID
		pCa	4.5	5.3	5.4	5.5	5.6	5.7	5.8	5.9	9
	1		1	0.912218	0.859706	0.889901	0.612223	0.382171	0.061409	0.009574	0
	2		1	0.903092	0.938811	0.757838	0.68212	0.295248	0.013639	-0.00965	0
	3		1		1.00738	0.869251	0.744332	0.419812	0.158602	0.00704	0
	4		1		0.983643	0.868134	0.713694	0.524776	0.164937	0.00313674	0
	5		1		1.06515	0.77854	0.60225	0.331034	0.02337	-0.0001457	0
	6		1		0.905347	0.821204	0.706316	0.505041	0.168203	0.00963955	0
	7
	8		1		0.996103	0.859281	0.770622	0.502696	0.194075	0.017825	0
	9		1		1.03133	0.862156	0.776981	0.553843	0.073263	-0.0124787	0
	10		1		0.880812	0.812277	0.702499	0.173426	0.0189683	0.00936153	0
		pCa50
		ID	Pre-TEVp	Post-TEVp
		1	5.766	5.649
		2	5.672	5.64
		3	5.723	5.678
		4	5.708	5.693
		5	5.66	5.635
		6	5.669	5.686
		7
		8	5.707	5.698
		9	5.691	5.699
		10	5.666	5.631

## Sheet: Figure 1i
					Figure 1 Panel i (pCa Experiment)
	Tension-pCa (SL 3.0) Pre-TEVp
	ID		Pre-TEVp
		pCa	4.5	5.3	5.4	5.5	5.6	5.7	5.8	5.9	9
	1		1		0.738908	0.720809	0.562562	0.271826	0.0546388	0.00830936	0
	2		1		0.875459	0.824147	0.738089	0.501654	0.265449	0.0545068	0
	3		1		0.950096	0.91195	0.813286	0.545921	0.381611	0.0721344	0
	4		1		0.917871	0.683782	0.722332	0.433599	0.201388	0.0356039	0
	5		1		0.909928	0.835634	0.706872	0.306448	-0.0007231	0.00808081	0
	6		1		0.921005	0.897478	0.798537	0.604885	0.232915	0.0521435	0
	7		1		0.977734	0.864798	0.84808	0.474027	0.0616296	0.0228849	0
	8		1		0.937926	0.870157	0.744971	0.514083	0.203028	0.034261	0
	9		1		0.931025	0.834521	0.75307	0.545601	0.372472	0.0548734	0
	10		1		0.797593	0.685467	0.598846	0.391443	0.230163	0.029003	0
	Tension-pCa (SL 3.0)
	ID		TEVp
		pCa	4.5	5.3	5.4	5.5	5.6	5.7	5.8	5.9	9
	1		1		0.863929	0.739185	0.644014	0.219519	0.0191958	0.0161261	0
	2		1		0.842515	0.7721	0.581675	0.340841	0.136801	0.018683	0
	3		1		0.90111	0.823644	0.684989	0.351166	0.132055	0.0111605	0
	4		1		0.871653	0.796597	0.663213	0.33387	0.0879818	0.00407026	0
	5		1		0.637882	0.555914	0.45447	0.120078	0.0100422	0.00454075	0
	6		1		0.786242	0.735403	0.67388	0.296441	0.0152453	0.002607	0
	7		1		0.817835	0.695512	0.530527	0.195995	0.00693217	0.0138253	0
	8		1		0.922525	0.802081	0.676929	0.397982	0.12076	0.0184951	0
	9		1		0.896171	0.769453	0.669493	0.41962	0.166809	0.0156102	0
	10		1		0.865424	0.758449	0.617101	0.371754	0.127729	0.0121542	0
			pCa50
			ID	Pre-TEVp	Post-TEVp
			1	5.605	5.619
			2	5.698	5.632
			3	5.733	5.655
			4	5.669	5.645
			5	5.659	5.537
			6	5.721	5.631
			7	5.691	5.591
			8	5.697	5.659
			9	5.722	5.662
			10	5.637	5.642

## Sheet: Figure 1j
	Figure 1 Panel j (pCa Experiment)
		pCa 5.7	Force Trace
		time (s)	Pre-TEVp	TEVp
		10	-0.38307	-0.33518
		10.001	-0.38368	-0.33599
		10.002	-0.38563	-0.33433
		10.003	-0.38493	-0.33598
		10.004	-0.38505	-0.33532
		10.005	-0.38415	-0.33685
		10.006	-0.38537	-0.33572
		10.007	-0.38557	-0.33469
		10.008	-0.38434	-0.33564
		10.009	-0.38536	-0.33411
		10.01	-0.3837	-0.33473
		10.011	-0.38248	-0.3362
		10.012	-0.3846	-0.3346
		10.013	-0.3844	-0.33486
		10.014	-0.38424	-0.33599
		10.015	-0.38482	-0.33562
		10.016	-0.38564	-0.33552
		10.017	-0.38534	-0.33604
		10.018	-0.38485	-0.33538
		10.019	-0.38507	-0.33432
		10.02	-0.38417	-0.33424
		10.021	-0.38325	-0.33493
		10.022	-0.38419	-0.33475
		10.023	-0.38411	-0.3355
		10.024	-0.38415	-0.3361
		10.025	-0.38507	-0.33547
		10.026	-0.38572	-0.33536
		10.027	-0.38489	-0.33503
		10.028	-0.38489	-0.33643
		10.029	-0.38557	-0.33488
		10.03	-0.38473	-0.33513
		10.031	-0.38395	-0.33591
		10.032	-0.38453	-0.33505
		10.033	-0.38402	-0.33475
		10.034	-0.38267	-0.33513
		10.035	-0.38365	-0.33437
		10.036	-0.38491	-0.33504
		10.037	-0.38428	-0.33577
		10.038	-0.38566	-0.33604
		10.039	-0.38614	-0.33593
		10.04	-0.38495	-0.33502
		10.041	-0.38507	-0.33565
		10.042	-0.38496	-0.33496
		10.043	-0.38457	-0.33527
		10.044	-0.38309	-0.33573
		10.045	-0.38341	-0.33483
		10.046	-0.38449	-0.33534
		10.047	-0.3844	-0.33533
		10.048	-0.38482	-0.33484
		10.049	-0.38571	-0.33515
		10.05	-0.38435	-0.33528
		10.051	-0.38469	-0.33634
		10.052	-0.38567	-0.33561
		10.053	-0.38527	-0.33505
		10.054	-0.38417	-0.33579
		10.055	-0.38435	-0.33447
		10.056	-0.38393	-0.33503
		10.057	-0.38297	-0.33512
		10.058	-0.38457	-0.33503
		10.059	-0.38492	-0.33519
		10.06	-0.38462	-0.33553
		10.061	-0.38505	-0.33599
		10.062	-0.38516	-0.3361
		10.063	-0.3855	-0.33491
		10.064	-0.38484	-0.33566
		10.065	-0.38537	-0.33463
		10.066	-0.38405	-0.3348
		10.067	-0.38265	-0.33576
		10.068	-0.38402	-0.33454
		10.069	-0.38453	-0.33533
		10.07	-0.38426	-0.33476
		10.071	-0.38476	-0.33541
		10.072	-0.38521	-0.33553
		10.073	-0.38532	-0.33565
		10.074	-0.38459	-0.33589
		10.075	-0.38625	-0.33507
		10.076	-0.3852	-0.33491
		10.077	-0.38374	-0.33602
		10.078	-0.38402	-0.33481
		10.079	-0.38377	-0.33501
		10.08	-0.38373	-0.33537
		10.081	-0.3841	-0.33479
		10.082	-0.38492	-0.33492
		10.083	-0.38467	-0.33491
		10.084	-0.38456	-0.33645
		10.085	-0.38649	-0.33571
		10.086	-0.38636	-0.33491
		10.087	-0.38438	-0.33567
		10.088	-0.38438	-0.33427
		10.089	-0.38359	-0.33524
		10.09	-0.38339	-0.33549
		10.091	-0.38481	-0.33458
		10.092	-0.385	-0.33479
		10.093	-0.38438	-0.33517
		10.094	-0.38391	-0.33574
		10.095	-0.38514	-0.33535
		10.096	-0.38575	-0.33492
		10.097	-0.38519	-0.3356
		10.098	-0.38567	-0.33479
		10.099	-0.38481	-0.33519
		10.1	-0.38349	-0.3355
		10.101	-0.38375	-0.33528
		10.102	-0.38425	-0.3348
		10.103	-0.38374	-0.33498
		10.104	-0.38392	-0.33469
		10.105	-0.38515	-0.33479
		10.106	-0.38511	-0.33623
		10.107	-0.38561	-0.336
		10.108	-0.38657	-0.33488
		10.109	-0.38499	-0.33517
		10.11	-0.38383	-0.33573
		10.111	-0.38333	-0.33429
		10.112	-0.38409	-0.33521
		10.113	-0.38445	-0.33479
		10.114	-0.38454	-0.33498
		10.115	-0.38464	-0.33435
		10.116	-0.38366	-0.3354
		10.117	-0.38434	-0.33591
		10.118	-0.38592	-0.33492
		10.119	-0.38586	-0.33566
		10.12	-0.3849	-0.33622
		10.121	-0.385	-0.33435
		10.122	-0.38421	-0.3354
		10.123	-0.38334	-0.33524
		10.124	-0.38411	-0.33507
		10.125	-0.38469	-0.33438
		10.126	-0.38451	-0.33477
		10.127	-0.384	-0.33528
		10.128	-0.3852	-0.33503
		10.129	-0.38539	-0.33589
		10.13	-0.38483	-0.33604
		10.131	-0.38603	-0.33454
		10.132	-0.38501	-0.33488
		10.133	-0.38348	-0.33564
		10.134	-0.38398	-0.33488
		10.135	-0.3846	-0.33479
		10.136	-0.38436	-0.33415
		10.137	-0.38407	-0.33562
		10.138	-0.38483	-0.33438
		10.139	-0.38464	-0.33506
		10.14	-0.38468	-0.33568
		10.141	-0.38607	-0.3346
		10.142	-0.38536	-0.33573
		10.143	-0.38416	-0.33649
		10.144	-0.38413	-0.33466
		10.145	-0.38459	-0.33497
		10.146	-0.38412	-0.33446
		10.147	-0.38465	-0.33458
		10.148	-0.38489	-0.3334
		10.149	-0.38428	-0.33462
		10.15	-0.38407	-0.33605
		10.151	-0.3851	-0.33557
		10.152	-0.38526	-0.33513
		10.153	-0.38481	-0.33564
		10.154	-0.38524	-0.33413
		10.155	-0.38504	-0.33488
		10.156	-0.38367	-0.33519
		10.157	-0.38426	-0.33505
		10.158	-0.38453	-0.33388
		10.159	-0.384	-0.33419
		10.16	-0.38398	-0.33497
		10.161	-0.38466	-0.33431
		10.162	-0.38484	-0.33467
		10.163	-0.3851	-0.33579
		10.164	-0.3855	-0.33517
		10.165	-0.38551	-0.33519
		10.166	-0.38376	-0.3356
		10.167	-0.38436	-0.33487
		10.168	-0.38565	-0.33428
		10.169	-0.38456	-0.33421
		10.17	-0.3838	-0.33377
		10.171	-0.38447	-0.33377
		10.172	-0.38391	-0.33544
		10.173	-0.38436	-0.33547
		10.174	-0.38522	-0.33572
		10.175	-0.38586	-0.3353
		10.176	-0.38498	-0.33517
		10.177	-0.38568	-0.33485
		10.178	-0.3858	-0.33418
		10.179	-0.38376	-0.33405
		10.18	-0.38393	-0.33384
		10.181	-0.38408	-0.333
		10.182	-0.38358	-0.33552
		10.183	-0.38375	-0.33523
		10.184	-0.3848	-0.33537
		10.185	-0.38604	-0.33522
		10.186	-0.38509	-0.33487
		10.187	-0.38527	-0.33442
		10.188	-0.38586	-0.3342
		10.189	-0.38417	-0.33545
		10.19	-0.385	-0.33465
		10.191	-0.38513	-0.33462
		10.192	-0.38367	-0.33453
		10.193	-0.38389	-0.3332
		10.194	-0.38437	-0.3339
		10.195	-0.38468	-0.33516
		10.196	-0.38437	-0.33488
		10.197	-0.38551	-0.33564
		10.198	-0.3862	-0.33482
		10.199	-0.38457	-0.33505
		10.2	-0.38512	-0.33424
		10.201	-0.38569	-0.33376
		10.202	-0.38386	-0.33484
		10.203	-0.384	-0.33363
		10.204	-0.38425	-0.33452
		10.205	-0.38392	-0.33481
		10.206	-0.38473	-0.33461
		10.207	-0.38544	-0.33503
		10.208	-0.38601	-0.33517
		10.209	-0.38449	-0.33549
		10.21	-0.38545	-0.33457
		10.211	-0.38609	-0.33475
		10.212	-0.38423	-0.3355
		10.213	-0.38449	-0.33396
		10.214	-0.38404	-0.33382
		10.215	-0.38402	-0.33371
		10.216	-0.38382	-0.33399
		10.217	-0.38493	-0.33511
		10.218	-0.38607	-0.3357
		10.219	-0.38482	-0.33566
		10.22	-0.38569	-0.33462
		10.221	-0.38595	-0.33479
		10.222	-0.3837	-0.33498
		10.223	-0.38511	-0.33389
		10.224	-0.38513	-0.33508
		10.225	-0.38421	-0.33453
		10.226	-0.38449	-0.33386
		10.227	-0.38383	-0.33428
		10.228	-0.38471	-0.33428
		10.229	-0.38358	-0.33546
		10.23	-0.38553	-0.33536
		10.231	-0.38601	-0.33498
		10.232	-0.38419	-0.33582
		10.233	-0.38552	-0.33428
		10.234	-0.3855	-0.33498
		10.235	-0.38368	-0.33492
		10.236	-0.38424	-0.33336
		10.237	-0.38404	-0.33376
		10.238	-0.38511	-0.33411
		10.239	-0.38468	-0.33523
		10.24	-0.385	-0.33539
		10.241	-0.38585	-0.33546
		10.242	-0.38365	-0.33596
		10.243	-0.38497	-0.33424
		10.244	-0.38583	-0.33534
		10.245	-0.38493	-0.33517
		10.246	-0.38534	-0.3339
		10.247	-0.38503	-0.33439
		10.248	-0.38415	-0.33377
		10.249	-0.383	-0.33418
		10.25	-0.38402	-0.33428
		10.251	-0.38542	-0.33574
		10.252	-0.38421	-0.33597
		10.253	-0.38572	-0.33486
		10.254	-0.38614	-0.33544
		10.255	-0.38478	-0.33513
		10.256	-0.38521	-0.33441
		10.257	-0.38435	-0.3347
		10.258	-0.3844	-0.33381
		10.259	-0.38398	-0.33391
		10.26	-0.38434	-0.33455
		10.261	-0.38544	-0.33481
		10.262	-0.38361	-0.33534
		10.263	-0.38485	-0.33464
		10.264	-0.38548	-0.33501
		10.265	-0.38454	-0.33616
		10.266	-0.38552	-0.33457
		10.267	-0.38598	-0.33548
		10.268	-0.38576	-0.33532
		10.269	-0.38449	-0.33361
		10.27	-0.38434	-0.33431
		10.271	-0.3843	-0.33421
		10.272	-0.38306	-0.33401
		10.273	-0.38529	-0.3351
		10.274	-0.38565	-0.33576
		10.275	-0.38418	-0.33587
		10.276	-0.3859	-0.33525
		10.277	-0.38561	-0.33529
		10.278	-0.38555	-0.33523
		10.279	-0.38462	-0.33464
		10.28	-0.38471	-0.3345
		10.281	-0.38478	-0.33422
		10.282	-0.38348	-0.33418
		10.283	-0.38464	-0.33429
		10.284	-0.38489	-0.33518
		10.285	-0.38375	-0.33508
		10.286	-0.38569	-0.33532
		10.287	-0.38582	-0.33606
		10.288	-0.38542	-0.33627
		10.289	-0.38533	-0.33518
		10.29	-0.38537	-0.33479
		10.291	-0.3855	-0.33453
		10.292	-0.38362	-0.33351
		10.293	-0.38413	-0.33404
		10.294	-0.38461	-0.33495
		10.295	-0.38381	-0.33452
		10.296	-0.38504	-0.33559
		10.297	-0.38552	-0.33585
		10.298	-0.38481	-0.33637
		10.299	-0.3848	-0.3354
		10.3	-0.38605	-0.33463
		10.301	-0.38576	-0.33574
		10.302	-0.38431	-0.33426
		10.303	-0.3853	-0.33427
		10.304	-0.38481	-0.33504
		10.305	-0.38324	-0.33388
		10.306	-0.38402	-0.33512
		10.307	-0.3847	-0.3354
		10.308	-0.38482	-0.33614
		10.309	-0.38527	-0.33595
		10.31	-0.38588	-0.33517
		10.311	-0.38536	-0.33583
		10.312	-0.38455	-0.33412
		10.313	-0.3857	-0.33439
		10.314	-0.3852	-0.33488
		10.315	-0.38409	-0.33321
		10.316	-0.38483	-0.33523
		10.317	-0.38485	-0.3352
		10.318	-0.38358	-0.33528
		10.319	-0.38385	-0.33598
		10.32	-0.38497	-0.33529
		10.321	-0.38527	-0.33627
		10.322	-0.38516	-0.33468
		10.323	-0.38701	-0.33477
		10.324	-0.3857	-0.33557
		10.325	-0.38474	-0.33359
		10.326	-0.38414	-0.33424
		10.327	-0.38381	-0.33482
		10.328	-0.3835	-0.33469
		10.329	-0.38418	-0.33597
		10.33	-0.38529	-0.3355
		10.331	-0.38495	-0.33545
		10.332	-0.38463	-0.33436
		10.333	-0.3861	-0.3354
		10.334	-0.38582	-0.33538
		10.335	-0.38523	-0.33377
		10.336	-0.38552	-0.33517
		10.337	-0.38491	-0.33433
		10.338	-0.38432	-0.33409
		10.339	-0.38369	-0.33551
		10.34	-0.3847	-0.33492
		10.341	-0.38415	-0.33538
		10.342	-0.38409	-0.33523
		10.343	-0.38588	-0.3358
		10.344	-0.38525	-0.33581
		10.345	-0.38503	-0.33424
		10.346	-0.3858	-0.3348
		10.347	-0.38572	-0.3345
		10.348	-0.38451	-0.33407
		10.349	-0.38409	-0.33475
		10.35	-0.38446	-0.33494
		10.351	-0.38385	-0.33488
		10.352	-0.38375	-0.33507
		10.353	-0.38531	-0.33547
		10.354	-0.38456	-0.33553
		10.355	-0.3855	-0.33435
		10.356	-0.38687	-0.33589
		10.357	-0.38594	-0.3358
		10.358	-0.38492	-0.33369
		10.359	-0.38457	-0.33466
		10.36	-0.38453	-0.33452
		10.361	-0.38383	-0.33438
		10.362	-0.38376	-0.33526
		10.363	-0.38474	-0.33501
		10.364	-0.38461	-0.33526
		10.365	-0.38427	-0.33489
		10.366	-0.38556	-0.33539
		10.367	-0.38551	-0.33536
		10.368	-0.38515	-0.3347
		10.369	-0.38671	-0.33523
		10.37	-0.38584	-0.33508
		10.371	-0.38405	-0.3338
		10.372	-0.38414	-0.33452
		10.373	-0.3844	-0.33477
		10.374	-0.38409	-0.33445
		10.375	-0.38367	-0.335
		10.376	-0.38507	-0.33578
		10.377	-0.38505	-0.3353
		10.378	-0.38535	-0.33563
		10.379	-0.38678	-0.33483
		10.38	-0.38525	-0.33466
		10.381	-0.38422	-0.33417
		10.382	-0.38492	-0.33446
		10.383	-0.38469	-0.33517
		10.384	-0.38447	-0.33412
		10.385	-0.38364	-0.33406
		10.386	-0.38504	-0.33571
		10.387	-0.38481	-0.33568
		10.388	-0.38439	-0.33517
		10.389	-0.386	-0.33567
		10.39	-0.38563	-0.33472
		10.391	-0.38533	-0.33445
		10.392	-0.38609	-0.33519
		10.393	-0.38508	-0.33468
		10.394	-0.38449	-0.33362
		10.395	-0.38399	-0.33442
		10.396	-0.38449	-0.3349
		10.397	-0.38405	-0.33408
		10.398	-0.38303	-0.33516
		10.399	-0.38578	-0.33606
		10.4	-0.386	-0.33567
		10.401	-0.3847	-0.33553
		10.402	-0.38608	-0.33458
		10.403	-0.38519	-0.33473
		10.404	-0.3847	-0.33452
		10.405	-0.38502	-0.33402
		10.406	-0.38448	-0.33484
		10.407	-0.38451	-0.33386
		10.408	-0.38325	-0.33485
		10.409	-0.3851	-0.33637
		10.41	-0.3851	-0.33505
		10.411	-0.38412	-0.33458
		10.412	-0.38583	-0.33509
		10.413	-0.38543	-0.33475
		10.414	-0.38493	-0.335
		10.415	-0.38582	-0.33478
		10.416	-0.38516	-0.33443
		10.417	-0.38464	-0.33377
		10.418	-0.38312	-0.33479
		10.419	-0.38396	-0.33547
		10.42	-0.38512	-0.33491
		10.421	-0.38387	-0.33503
		10.422	-0.38632	-0.33527
		10.423	-0.38557	-0.33568
		10.424	-0.38474	-0.33467
		10.425	-0.38569	-0.33504
		10.426	-0.3852	-0.33496
		10.427	-0.38518	-0.33375
		10.428	-0.3842	-0.33436
		10.429	-0.38447	-0.33476
		10.43	-0.38451	-0.33447
		10.431	-0.38371	-0.33487
		10.432	-0.38525	-0.33576
		10.433	-0.38533	-0.33492
		10.434	-0.38452	-0.33477
		10.435	-0.38611	-0.33502
		10.436	-0.38613	-0.33504
		10.437	-0.38514	-0.33426
		10.438	-0.38523	-0.33458
		10.439	-0.38459	-0.33487
		10.44	-0.38466	-0.33443
		10.441	-0.38348	-0.33538
		10.442	-0.38449	-0.33502
		10.443	-0.38535	-0.33445
		10.444	-0.38393	-0.33407
		10.445	-0.38509	-0.33545
		10.446	-0.38542	-0.33536
		10.447	-0.38511	-0.33472
		10.448	-0.38584	-0.3358
		10.449	-0.3859	-0.33469
		10.45	-0.38521	-0.33403
		10.451	-0.3836	-0.33422
		10.452	-0.3844	-0.33414
		10.453	-0.38399	-0.33503
		10.454	-0.38386	-0.33515
		10.455	-0.38476	-0.33562
		10.456	-0.38529	-0.33572
		10.457	-0.38502	-0.33511
		10.458	-0.38556	-0.33545
		10.459	-0.38614	-0.335
		10.46	-0.38486	-0.33372
		10.461	-0.3843	-0.33488
		10.462	-0.38494	-0.33502
		10.463	-0.38434	-0.33425
		10.464	-0.38379	-0.33485
		10.465	-0.38456	-0.33464
		10.466	-0.38472	-0.33479
		10.467	-0.38411	-0.335
		10.468	-0.38521	-0.33549
		10.469	-0.38623	-0.33527
		10.47	-0.38583	-0.33519
		10.471	-0.38525	-0.33536
		10.472	-0.3851	-0.33462
		10.473	-0.38434	-0.33391
		10.474	-0.38319	-0.33461
		10.475	-0.38488	-0.33521
		10.476	-0.38471	-0.3346
		10.477	-0.38384	-0.33504
		10.478	-0.38482	-0.33546
		10.479	-0.38538	-0.33547
		10.48	-0.38527	-0.33479
		10.481	-0.38504	-0.33578
		10.482	-0.3856	-0.33454
		10.483	-0.38503	-0.33452
		10.484	-0.38396	-0.33531
		10.485	-0.38512	-0.33433
		10.486	-0.38466	-0.33422
		10.487	-0.38331	-0.33463
		10.488	-0.38502	-0.33524
		10.489	-0.38506	-0.33515
		10.49	-0.38485	-0.33538
		10.491	-0.38554	-0.33605
		10.492	-0.38597	-0.33471
		10.493	-0.38571	-0.3344
		10.494	-0.38407	-0.33518
		10.495	-0.38464	-0.33374
		10.496	-0.38451	-0.33476
		10.497	-0.38371	-0.33449
		10.498	-0.38558	-0.33472
		10.499	-0.385	-0.33496
		10.5	-0.38387	-0.33513
		10.501	-0.38491	-0.33572
		10.502	-0.38721	-0.33628
		10.503	-0.41224	-0.35079
		10.504	-0.45928	-0.37471
		10.505	-0.4361	-0.36124
		10.506	-0.41333	-0.34841
		10.507	-0.44845	-0.36788
		10.508	-0.43699	-0.36214
		10.509	-0.42023	-0.35302
		10.51	-0.44323	-0.36607
		10.511	-0.4329	-0.35966
		10.512	-0.4303	-0.35976
		10.513	-0.43792	-0.36184
		10.514	-0.43034	-0.35829
		10.515	-0.43717	-0.36186
		10.516	-0.43096	-0.358
		10.517	-0.43265	-0.36065
		10.518	-0.43714	-0.3611
		10.519	-0.42742	-0.35702
		10.52	-0.43525	-0.36198
		10.521	-0.43158	-0.35816
		10.522	-0.42758	-0.35951
		10.523	-0.42238	-0.35438
		10.524	-0.37883	-0.33057
		10.525	-0.40182	-0.34585
		10.526	-0.45272	-0.37084
		10.527	-0.42067	-0.3498
		10.528	-0.41099	-0.3493
		10.529	-0.43598	-0.36235
		10.53	-0.41996	-0.35264
		10.531	-0.41785	-0.35228
		10.532	-0.42432	-0.35686
		10.533	-0.42088	-0.354
		10.534	-0.42152	-0.35445
		10.535	-0.4184	-0.35299
		10.536	-0.42453	-0.35493
		10.537	-0.42031	-0.35332
		10.538	-0.41882	-0.35128
		10.539	-0.42443	-0.35426
		10.54	-0.4164	-0.35104
		10.541	-0.41929	-0.3514
		10.542	-0.42089	-0.35274
		10.543	-0.41495	-0.35047
		10.544	-0.42036	-0.35378
		10.545	-0.41727	-0.35253
		10.546	-0.41741	-0.3525
		10.547	-0.41994	-0.35248
		10.548	-0.41601	-0.34974
		10.549	-0.42013	-0.35126
		10.55	-0.41725	-0.35044
		10.551	-0.41649	-0.34984
		10.552	-0.41856	-0.35059
		10.553	-0.41377	-0.34949
		10.554	-0.41748	-0.35082
		10.555	-0.41421	-0.35072
		10.556	-0.41466	-0.34991
		10.557	-0.41575	-0.35107
		10.558	-0.41417	-0.34884
		10.559	-0.41668	-0.35037
		10.56	-0.41551	-0.34927
		10.561	-0.41491	-0.34799
		10.562	-0.41548	-0.34905
		10.563	-0.41269	-0.34791
		10.564	-0.41382	-0.34763
		10.565	-0.41371	-0.34877
		10.566	-0.4114	-0.34784
		10.567	-0.41306	-0.34961
		10.568	-0.41233	-0.34854
		10.569	-0.4131	-0.34786
		10.57	-0.4132	-0.34868
		10.571	-0.41335	-0.34678
		10.572	-0.41332	-0.34705
		10.573	-0.41179	-0.34734
		10.574	-0.41236	-0.34528
		10.575	-0.41122	-0.34644
		10.576	-0.40985	-0.3466
		10.577	-0.41099	-0.34713
		10.578	-0.40963	-0.3472
		10.579	-0.41002	-0.34648
		10.58	-0.41124	-0.34765
		10.581	-0.41065	-0.34623
		10.582	-0.41192	-0.34589
		10.583	-0.41021	-0.34609
		10.584	-0.41066	-0.34417
		10.585	-0.41008	-0.34497
		10.586	-0.40828	-0.34512
		10.587	-0.40965	-0.34515
		10.588	-0.40794	-0.34531
		10.589	-0.40782	-0.34522
		10.59	-0.4088	-0.34648
		10.591	-0.40883	-0.34515
		10.592	-0.40909	-0.34573
		10.593	-0.40892	-0.34472
		10.594	-0.40938	-0.34301
		10.595	-0.40852	-0.34416
		10.596	-0.40702	-0.34264
		10.597	-0.40786	-0.34348
		10.598	-0.40685	-0.34317
		10.599	-0.40571	-0.34467
		10.6	-0.40723	-0.34492
		10.601	-0.40678	-0.34353
		10.602	-0.4067	-0.34497
		10.603	-0.40669	-0.34269
		10.604	-0.40775	-0.34271
		10.605	-0.40714	-0.34354
		10.606	-0.40556	-0.34144
		10.607	-0.40674	-0.3423
		10.608	-0.40554	-0.34193
		10.609	-0.40512	-0.34184
		10.61	-0.40571	-0.34296
		10.611	-0.40477	-0.34308
		10.612	-0.40469	-0.34444
		10.613	-0.4046	-0.34186
		10.614	-0.40517	-0.34193
		10.615	-0.40513	-0.34148
		10.616	-0.40503	-0.34004
		10.617	-0.4059	-0.3409
		10.618	-0.40506	-0.34058
		10.619	-0.40404	-0.34149
		10.62	-0.40426	-0.34148
		10.621	-0.4037	-0.34204
		10.622	-0.403	-0.34171
		10.623	-0.40284	-0.34131
		10.624	-0.40294	-0.34179
		10.625	-0.40317	-0.34037
		10.626	-0.40311	-0.33987
		10.627	-0.40468	-0.33986
		10.628	-0.40379	-0.33977
		10.629	-0.40329	-0.3396
		10.63	-0.4042	-0.34028
		10.631	-0.40282	-0.34064
		10.632	-0.40197	-0.34013
		10.633	-0.40163	-0.3414
		10.634	-0.40146	-0.33984
		10.635	-0.40116	-0.33928
		10.636	-0.40258	-0.33958
		10.637	-0.40294	-0.33937
		10.638	-0.40265	-0.33893
		10.639	-0.4023	-0.33842
		10.64	-0.40255	-0.3389
		10.641	-0.40209	-0.33844
		10.642	-0.40153	-0.33899
		10.643	-0.40157	-0.34024
		10.644	-0.401	-0.33893
		10.645	-0.40026	-0.34003
		10.646	-0.39998	-0.33858
		10.647	-0.40096	-0.33747
		10.648	-0.39984	-0.33762
		10.649	-0.40131	-0.33762
		10.65	-0.40212	-0.33796
		10.651	-0.40102	-0.33775
		10.652	-0.40142	-0.33825
		10.653	-0.40078	-0.33863
		10.654	-0.40001	-0.33821
		10.655	-0.39884	-0.3384
		10.656	-0.39874	-0.33758
		10.657	-0.39938	-0.33754
		10.658	-0.39931	-0.33766
		10.659	-0.40002	-0.3368
		10.66	-0.4012	-0.33627
		10.661	-0.40036	-0.33648
		10.662	-0.39938	-0.33705
		10.663	-0.40021	-0.33714
		10.664	-0.39951	-0.33772
		10.665	-0.399	-0.33804
		10.666	-0.39906	-0.33726
		10.667	-0.3991	-0.33688
		10.668	-0.39776	-0.33613
		10.669	-0.39783	-0.3356
		10.67	-0.399	-0.33586
		10.671	-0.3985	-0.33643
		10.672	-0.39903	-0.33584
		10.673	-0.39975	-0.33586
		10.674	-0.39939	-0.33686
		10.675	-0.39851	-0.33584
		10.676	-0.39842	-0.33626
		10.677	-0.39777	-0.33673
		10.678	-0.39641	-0.33625
		10.679	-0.3965	-0.33591
		10.68	-0.39759	-0.3357
		10.681	-0.39808	-0.33528
		10.682	-0.39831	-0.33452
		10.683	-0.39897	-0.33496
		10.684	-0.39855	-0.33579
		10.685	-0.39727	-0.33511
		10.686	-0.39805	-0.33631
		10.687	-0.39777	-0.33602
		10.688	-0.39628	-0.33592
		10.689	-0.3965	-0.33452
		10.69	-0.39719	-0.33503
		10.691	-0.39604	-0.33433
		10.692	-0.39667	-0.33364
		10.693	-0.3975	-0.33492
		10.694	-0.39718	-0.33488
		10.695	-0.39701	-0.33494
		10.696	-0.39727	-0.33534
		10.697	-0.39737	-0.33522
		10.698	-0.39627	-0.33435
		10.699	-0.39637	-0.33487
		10.7	-0.39624	-0.33517
		10.701	-0.39447	-0.33455
		10.702	-0.39528	-0.33357
		10.703	-0.39646	-0.33461
		10.704	-0.39606	-0.33342
		10.705	-0.39676	-0.33367
		10.706	-0.39678	-0.33421
		10.707	-0.39715	-0.33356
		10.708	-0.39593	-0.3345
		10.709	-0.39572	-0.33502
		10.71	-0.39574	-0.33469
		10.711	-0.39413	-0.33407
		10.712	-0.39473	-0.33369
		10.713	-0.39616	-0.33399
		10.714	-0.39506	-0.33285
		10.715	-0.3954	-0.33331
		10.716	-0.39609	-0.33367
		10.717	-0.39599	-0.33283
		10.718	-0.39502	-0.33412
		10.719	-0.39586	-0.33367
		10.72	-0.39619	-0.33338
		10.721	-0.39469	-0.33371
		10.722	-0.39499	-0.33382
		10.723	-0.39435	-0.33353
		10.724	-0.39314	-0.33235
		10.725	-0.39386	-0.33292
		10.726	-0.39461	-0.33291
		10.727	-0.39519	-0.3325
		10.728	-0.39482	-0.33388
		10.729	-0.39561	-0.33348
		10.73	-0.39549	-0.33266
		10.731	-0.39416	-0.33291
		10.732	-0.3943	-0.33335
		10.733	-0.39443	-0.33319
		10.734	-0.39302	-0.33293
		10.735	-0.39387	-0.33319
		10.736	-0.39437	-0.33135
		10.737	-0.39382	-0.33222
		10.738	-0.39357	-0.3327
		10.739	-0.39407	-0.33247
		10.74	-0.39482	-0.33321
		10.741	-0.39389	-0.33271
		10.742	-0.39464	-0.33271
		10.743	-0.39486	-0.33236
		10.744	-0.39238	-0.3326
		10.745	-0.3933	-0.33186
		10.746	-0.39357	-0.33158
		10.747	-0.39247	-0.33241
		10.748	-0.39334	-0.33136
		10.749	-0.39358	-0.33168
		10.75	-0.39362	-0.33207
		10.751	-0.39386	-0.3328
		10.752	-0.3937	-0.33214
		10.753	-0.39578	-0.33278
		10.754	-0.39312	-0.3323
		10.755	-0.39228	-0.33093
		10.756	-0.39386	-0.33139
		10.757	-0.39133	-0.33127
		10.758	-0.39265	-0.33126
		10.759	-0.39293	-0.33176
		10.76	-0.39241	-0.33293
		10.761	-0.39307	-0.33185
		10.762	-0.3933	-0.33106
		10.763	-0.39421	-0.33143
		10.764	-0.39359	-0.33118
		10.765	-0.39257	-0.33135
		10.766	-0.3934	-0.33246
		10.767	-0.39107	-0.33169
		10.768	-0.39199	-0.33127
		10.769	-0.39325	-0.33053
		10.77	-0.39178	-0.33088
		10.771	-0.39207	-0.33072
		10.772	-0.39249	-0.33106
		10.773	-0.39287	-0.33251
		10.774	-0.39316	-0.33155
		10.775	-0.39283	-0.33129
		10.776	-0.39351	-0.33186
		10.777	-0.39188	-0.33084
		10.778	-0.39165	-0.33045
		10.779	-0.39231	-0.33131
		10.78	-0.39059	-0.33071
		10.781	-0.39086	-0.33084
		10.782	-0.39179	-0.33085
		10.783	-0.39274	-0.3308
		10.784	-0.39292	-0.33046
		10.785	-0.39289	-0.32998
		10.786	-0.39315	-0.33173
		10.787	-0.39145	-0.3314
		10.788	-0.39091	-0.33055
		10.789	-0.39181	-0.33101
		10.79	-0.39065	-0.33057
		10.791	-0.39102	-0.32957
		10.792	-0.39179	-0.33023
		10.793	-0.39091	-0.33093
		10.794	-0.39103	-0.33044
		10.795	-0.39133	-0.33076
		10.796	-0.39226	-0.33105
		10.797	-0.39197	-0.33035
		10.798	-0.39205	-0.32985
		10.799	-0.39246	-0.33083
		10.8	-0.39062	-0.33029
		10.801	-0.39074	-0.33025
		10.802	-0.39084	-0.33063
		10.803	-0.39074	-0.32967
		10.804	-0.39037	-0.32958
		10.805	-0.39149	-0.32949
		10.806	-0.392	-0.33003
		10.807	-0.39108	-0.33013
		10.808	-0.39101	-0.33055
		10.809	-0.39211	-0.33116
		10.81	-0.39059	-0.33063
		10.811	-0.39065	-0.32926
		10.812	-0.39156	-0.33023
		10.813	-0.39036	-0.32966
		10.814	-0.38995	-0.32903
		10.815	-0.38989	-0.33019
		10.816	-0.39093	-0.32966
		10.817	-0.39017	-0.32896
		10.818	-0.39103	-0.32922
		10.819	-0.39224	-0.32964
		10.82	-0.39091	-0.32956
		10.821	-0.3902	-0.33033
		10.822	-0.39116	-0.33144
		10.823	-0.39041	-0.33056
		10.824	-0.38984	-0.32877
		10.825	-0.39045	-0.32874
		10.826	-0.38995	-0.32854
		10.827	-0.38928	-0.32866
		10.828	-0.38996	-0.32906
		10.829	-0.39065	-0.3296
		10.83	-0.39014	-0.32979
		10.831	-0.39072	-0.32939
		10.832	-0.39173	-0.33036
		10.833	-0.39095	-0.3296
		10.834	-0.39017	-0.32771
		10.835	-0.38985	-0.33013
		10.836	-0.38937	-0.32889
		10.837	-0.38918	-0.32873
		10.838	-0.38979	-0.33023
		10.839	-0.39091	-0.32769
		10.84	-0.38995	-0.32866
		10.841	-0.38983	-0.32909
		10.842	-0.39053	-0.32958
		10.843	-0.38984	-0.33059
		10.844	-0.38939	-0.3293
		10.845	-0.39086	-0.32954
		10.846	-0.39025	-0.32865
		10.847	-0.38937	-0.32753
		10.848	-0.3897	-0.32906
		10.849	-0.38934	-0.32827
		10.85	-0.38822	-0.32816
		10.851	-0.38896	-0.32909
		10.852	-0.39048	-0.32918
		10.853	-0.39124	-0.32922
		10.854	-0.39029	-0.32915
		10.855	-0.39006	-0.32983
		10.856	-0.38989	-0.32852
		10.857	-0.38826	-0.32821
		10.858	-0.38898	-0.32943
		10.859	-0.3895	-0.32807
		10.86	-0.38829	-0.32799
		10.861	-0.38941	-0.32818
		10.862	-0.38953	-0.32808
		10.863	-0.38972	-0.3291
		10.864	-0.38922	-0.32919
		10.865	-0.38979	-0.32946
		10.866	-0.39017	-0.32844
		10.867	-0.38926	-0.32868
		10.868	-0.39042	-0.32893
		10.869	-0.3897	-0.32829
		10.87	-0.38794	-0.32729
		10.871	-0.3882	-0.32827
		10.872	-0.38867	-0.32854
		10.873	-0.38839	-0.32818
		10.874	-0.38892	-0.32903
		10.875	-0.38966	-0.32921
		10.876	-0.38998	-0.32823
		10.877	-0.38884	-0.32893
		10.878	-0.38971	-0.32977
		10.879	-0.38979	-0.32809
		10.88	-0.38833	-0.32839
		10.881	-0.38864	-0.329
		10.882	-0.38898	-0.32759
		10.883	-0.38785	-0.32728
		10.884	-0.38832	-0.32808
		10.885	-0.38923	-0.32861
		10.886	-0.38906	-0.32901
		10.887	-0.3885	-0.32885
		10.888	-0.38907	-0.32998
		10.889	-0.39006	-0.32932
		10.89	-0.38859	-0.32837
		10.891	-0.38842	-0.3293
		10.892	-0.38913	-0.32691
		10.893	-0.38768	-0.3274
		10.894	-0.38776	-0.32806
		10.895	-0.38894	-0.32815
		10.896	-0.38854	-0.32842
		10.897	-0.38749	-0.3286
		10.898	-0.3883	-0.32962
		10.899	-0.38922	-0.32871
		10.9	-0.38907	-0.32935
		10.901	-0.38979	-0.32874
		10.902	-0.38961	-0.32713
		10.903	-0.38786	-0.32834
		10.904	-0.38694	-0.3281
		10.905	-0.38804	-0.32691
		10.906	-0.38768	-0.32845
		10.907	-0.38734	-0.32794
		10.908	-0.38851	-0.32916
		10.909	-0.38892	-0.32906
		10.91	-0.38864	-0.32912
		10.911	-0.38837	-0.33048
		10.912	-0.3896	-0.32797
		10.913	-0.38849	-0.32839
		10.914	-0.38772	-0.32787
		10.915	-0.38874	-0.32685
		10.916	-0.38786	-0.32813
		10.917	-0.38721	-0.32858
		10.918	-0.38831	-0.32852
		10.919	-0.38774	-0.32887
		10.92	-0.38704	-0.32995
		10.921	-0.3882	-0.32941
		10.922	-0.38945	-0.32817
		10.923	-0.3892	-0.32907
		10.924	-0.38831	-0.32858
		10.925	-0.38818	-0.32816
		10.926	-0.38738	-0.32865
		10.927	-0.38652	-0.32821
		10.928	-0.3883	-0.32768
		10.929	-0.38825	-0.32798
		10.93	-0.38704	-0.32956
		10.931	-0.38776	-0.32906
		10.932	-0.3888	-0.32972
		10.933	-0.38837	-0.3306
		10.934	-0.38827	-0.32867
		10.935	-0.38918	-0.3279
		10.936	-0.38759	-0.3282
		10.937	-0.38694	-0.32793
		10.938	-0.38791	-0.32825
		10.939	-0.38787	-0.32881
		10.94	-0.38664	-0.32996
		10.941	-0.38698	-0.32888
		10.942	-0.38774	-0.32853
		10.943	-0.38701	-0.33055
		10.944	-0.38829	-0.32863
		10.945	-0.39007	-0.32867
		10.946	-0.38804	-0.32921
		10.947	-0.38702	-0.3274
		10.948	-0.38823	-0.32865
		10.949	-0.38669	-0.32898
		10.95	-0.38706	-0.32899
		10.951	-0.38763	-0.32829
		10.952	-0.38711	-0.32984
		10.953	-0.38677	-0.33019
		10.954	-0.3869	-0.32901
		10.955	-0.38811	-0.32982
		10.956	-0.38779	-0.3296
		10.957	-0.38818	-0.32905
		10.958	-0.38882	-0.32871
		10.959	-0.38715	-0.32925
		10.96	-0.38658	-0.32801
		10.961	-0.38705	-0.3283
		10.962	-0.38703	-0.32983
		10.963	-0.386	-0.32904
		10.964	-0.38671	-0.33071
		10.965	-0.3881	-0.33066
		10.966	-0.3877	-0.33004
		10.967	-0.38839	-0.32873
		10.968	-0.38915	-0.32814
		10.969	-0.38682	-0.32928
		10.97	-0.38681	-0.32892
		10.971	-0.38755	-0.32894
		10.972	-0.3867	-0.33023
		10.973	-0.38626	-0.3288
		10.974	-0.38692	-0.32957
		10.975	-0.38675	-0.33065
		10.976	-0.38658	-0.32953
		10.977	-0.38791	-0.33023
		10.978	-0.38889	-0.33008
		10.979	-0.38767	-0.3292
		10.98	-0.38715	-0.32884
		10.981	-0.38734	-0.32873
		10.982	-0.38713	-0.33001
		10.983	-0.38588	-0.32852
		10.984	-0.38658	-0.32998
		10.985	-0.38694	-0.33122
		10.986	-0.3858	-0.32975
		10.987	-0.38737	-0.3307
		10.988	-0.38774	-0.33028
		10.989	-0.38709	-0.32936
		10.99	-0.38788	-0.32921
		10.991	-0.38806	-0.32989
		10.992	-0.3869	-0.32949
		10.993	-0.38641	-0.32859
		10.994	-0.38694	-0.32981
		10.995	-0.38694	-0.33004
		10.996	-0.38531	-0.33003
		10.997	-0.38597	-0.33144
		10.998	-0.38712	-0.33062
		10.999	-0.38676	-0.33029
		11	-0.38863	-0.32976
		11.001	-0.3885	-0.32976
		11.002	-0.38697	-0.3304
		11.003	-0.38665	-0.32927
		11.004	-0.38689	-0.33044
		11.005	-0.38695	-0.32973
		11.006	-0.38559	-0.32867
		11.007	-0.38625	-0.33095
		11.008	-0.38683	-0.33108
		11.009	-0.38592	-0.3312
		11.01	-0.38685	-0.33148
		11.011	-0.38737	-0.32991
		11.012	-0.38675	-0.32929
		11.013	-0.38718	-0.32901
		11.014	-0.38831	-0.33027
		11.015	-0.38702	-0.33008
		11.016	-0.38601	-0.32956
		11.017	-0.38656	-0.33112
		11.018	-0.38655	-0.3308
		11.019	-0.38465	-0.33179
		11.02	-0.38586	-0.33165
		11.021	-0.38757	-0.33059
		11.022	-0.38679	-0.32984
		11.023	-0.38753	-0.32976
		11.024	-0.38761	-0.33061
		11.025	-0.38615	-0.32997
		11.026	-0.38669	-0.33019
		11.027	-0.38657	-0.33072
		11.028	-0.38684	-0.33041
		11.029	-0.38577	-0.3314
		11.03	-0.38541	-0.33224
		11.031	-0.38645	-0.33078
		11.032	-0.38583	-0.33061
		11.033	-0.38639	-0.33099
		11.034	-0.38834	-0.33102
		11.035	-0.38722	-0.33095
		11.036	-0.38698	-0.33099
		11.037	-0.38698	-0.33083
		11.038	-0.38637	-0.32947
		11.039	-0.38568	-0.33088
		11.04	-0.38576	-0.33202
		11.041	-0.38607	-0.33119
		11.042	-0.38508	-0.33224
		11.043	-0.3858	-0.33095
		11.044	-0.38749	-0.33028
		11.045	-0.38646	-0.33101
		11.046	-0.38676	-0.33108
		11.047	-0.38751	-0.33068
		11.048	-0.38662	-0.33053
		11.049	-0.38659	-0.33175
		11.05	-0.38655	-0.3319
		11.051	-0.38649	-0.33181
		11.052	-0.38498	-0.33217
		11.053	-0.38485	-0.33136
		11.054	-0.38621	-0.33097
		11.055	-0.38551	-0.33166
		11.056	-0.3869	-0.33243
		11.057	-0.38782	-0.3311
		11.058	-0.38694	-0.3308
		11.059	-0.38609	-0.33088
		11.06	-0.3863	-0.3308
		11.061	-0.38692	-0.33226
		11.062	-0.38571	-0.33281
		11.063	-0.38488	-0.33215
		11.064	-0.38609	-0.33185
		11.065	-0.38503	-0.33227
		11.066	-0.38567	-0.33109
		11.067	-0.38787	-0.33168
		11.068	-0.38681	-0.3324
		11.069	-0.38656	-0.33101
		11.07	-0.38715	-0.33112
		11.071	-0.38663	-0.33213
		11.072	-0.38577	-0.33211
		11.073	-0.38559	-0.33228
		11.074	-0.38615	-0.332
		11.075	-0.38433	-0.33248
		11.076	-0.38521	-0.33198
		11.077	-0.38679	-0.33221
		11.078	-0.38573	-0.33272
		11.079	-0.38652	-0.33082
		11.08	-0.38703	-0.33104
		11.081	-0.38673	-0.33214
		11.082	-0.38656	-0.3318
		11.083	-0.38601	-0.33266
		11.084	-0.3871	-0.3323
		11.085	-0.38506	-0.33198
		11.086	-0.38438	-0.33153
		11.087	-0.38622	-0.33212
		11.088	-0.38473	-0.33346
		11.089	-0.38534	-0.3318
		11.09	-0.38723	-0.33232
		11.091	-0.38636	-0.33217
		11.092	-0.38671	-0.3311
		11.093	-0.38732	-0.33216
		11.094	-0.38664	-0.33215
		11.095	-0.3853	-0.33286
		11.096	-0.3849	-0.33219
		11.097	-0.38547	-0.33274
		11.098	-0.38489	-0.33211
		11.099	-0.38563	-0.3319
		11.1	-0.38703	-0.33274
		11.101	-0.38612	-0.33306
		11.102	-0.38529	-0.3316
		11.103	-0.38633	-0.33217
		11.104	-0.38681	-0.3323
		11.105	-0.38637	-0.33222
		11.106	-0.38638	-0.33241
		11.107	-0.3861	-0.33155
		11.108	-0.38455	-0.33302
		11.109	-0.38434	-0.33251
		11.11	-0.38571	-0.33406
		11.111	-0.38546	-0.33279
		11.112	-0.38521	-0.33128
		11.113	-0.38704	-0.3323
		11.114	-0.38684	-0.33268
		11.115	-0.38649	-0.33241
		11.116	-0.38717	-0.33289
		11.117	-0.38588	-0.33288
		11.118	-0.38443	-0.3329
		11.119	-0.38446	-0.33183
		11.12	-0.38577	-0.33274
		11.121	-0.38578	-0.33319
		11.122	-0.38537	-0.33308
		11.123	-0.38615	-0.33361
		11.124	-0.3857	-0.33272
		11.125	-0.38512	-0.33162
		11.126	-0.38641	-0.33235
		11.127	-0.38716	-0.33283
		11.128	-0.38594	-0.33238
		11.129	-0.3855	-0.33212
		11.13	-0.38551	-0.33371
		11.131	-0.38462	-0.33395
		11.132	-0.38476	-0.33311
		11.133	-0.38557	-0.33367
		11.134	-0.38513	-0.33272
		11.135	-0.38513	-0.33203
		11.136	-0.38677	-0.33315
		11.137	-0.38708	-0.333
		11.138	-0.3858	-0.33288
		11.139	-0.38588	-0.33287
		11.14	-0.38643	-0.3332
		11.141	-0.38464	-0.33299
		11.142	-0.38437	-0.33345
		11.143	-0.38585	-0.33425
		11.144	-0.38497	-0.33437
		11.145	-0.38471	-0.333
		11.146	-0.38618	-0.33268
		11.147	-0.38603	-0.33283
		11.148	-0.38607	-0.3326
		11.149	-0.38692	-0.33391
		11.15	-0.38673	-0.33424
		11.151	-0.38502	-0.33274
		11.152	-0.38519	-0.33368
		11.153	-0.3859	-0.33428
		11.154	-0.38468	-0.33355
		11.155	-0.38445	-0.33396
		11.156	-0.38561	-0.3328
		11.157	-0.38581	-0.33399
		11.158	-0.38573	-0.3333
		11.159	-0.38628	-0.33307
		11.16	-0.38621	-0.33448
		11.161	-0.3851	-0.33208
		11.162	-0.38568	-0.33312
		11.163	-0.38635	-0.33499
		11.164	-0.38465	-0.33397
		11.165	-0.3848	-0.33526
		11.166	-0.38546	-0.33475
		11.167	-0.38483	-0.33379
		11.168	-0.38476	-0.33294
		11.169	-0.38575	-0.33251
		11.17	-0.38633	-0.33424
		11.171	-0.38569	-0.33325
		11.172	-0.38597	-0.33403
		11.173	-0.38616	-0.33463
		11.174	-0.3851	-0.33386
		11.175	-0.38478	-0.33452
		11.176	-0.38518	-0.33477
		11.177	-0.38458	-0.33435
		11.178	-0.3843	-0.33402
		11.179	-0.38591	-0.3339
		11.18	-0.38643	-0.33453
		11.181	-0.38522	-0.33329
		11.182	-0.38557	-0.33398
		11.183	-0.38656	-0.33446
		11.184	-0.38563	-0.33302
		11.185	-0.38512	-0.33515
		11.186	-0.3855	-0.33511
		11.187	-0.38437	-0.33495
		11.188	-0.38483	-0.3345
		11.189	-0.38562	-0.33454
		11.19	-0.38517	-0.33434
		11.191	-0.38442	-0.33392
		11.192	-0.38546	-0.33486
		11.193	-0.38664	-0.33325
		11.194	-0.38551	-0.33373
		11.195	-0.38535	-0.33476
		11.196	-0.3861	-0.33488
		11.197	-0.38525	-0.33555
		11.198	-0.38474	-0.33574
		11.199	-0.38503	-0.33471
		11.2	-0.3847	-0.33447
		11.201	-0.3844	-0.33404
		11.202	-0.38554	-0.3343
		11.203	-0.3856	-0.3338
		11.204	-0.38516	-0.33395
		11.205	-0.38581	-0.33511
		11.206	-0.38678	-0.33412
		11.207	-0.38554	-0.33514
		11.208	-0.38443	-0.33567
		11.209	-0.38481	-0.335
		11.21	-0.38487	-0.33492
		11.211	-0.38407	-0.33535
		11.212	-0.38515	-0.33492
		11.213	-0.38576	-0.33405
		11.214	-0.38442	-0.33419
		11.215	-0.38559	-0.33372
		11.216	-0.38656	-0.33373
		11.217	-0.38502	-0.33591
		11.218	-0.38524	-0.33515
		11.219	-0.38603	-0.3358
		11.22	-0.38508	-0.33626
		11.221	-0.38429	-0.33485
		11.222	-0.3849	-0.33509
		11.223	-0.38481	-0.33412
		11.224	-0.3837	-0.33457
		11.225	-0.38515	-0.33494
		11.226	-0.38609	-0.33336
		11.227	-0.38555	-0.33463
		11.228	-0.38589	-0.33519
		11.229	-0.38606	-0.33496
		11.23	-0.38503	-0.33595
		11.231	-0.38463	-0.33606
		11.232	-0.38563	-0.33569
		11.233	-0.38504	-0.3345
		11.234	-0.38359	-0.33521
		11.235	-0.38438	-0.33361
		11.236	-0.38543	-0.33373
		11.237	-0.38504	-0.33552
		11.238	-0.38529	-0.33374
		11.239	-0.38583	-0.33485
		11.24	-0.38544	-0.33594
		11.241	-0.38515	-0.33565
		11.242	-0.38611	-0.3362
		11.243	-0.38489	-0.33513
		11.244	-0.38358	-0.33591
		11.245	-0.38478	-0.33407
		11.246	-0.38492	-0.33429
		11.247	-0.38413	-0.33427
		11.248	-0.38538	-0.33416
		11.249	-0.38601	-0.33548
		11.25	-0.38559	-0.33534
		11.251	-0.3855	-0.3358
		11.252	-0.38584	-0.33553
		11.253	-0.38561	-0.33587
		11.254	-0.3843	-0.33538
		11.255	-0.38526	-0.33428
		11.256	-0.38445	-0.33579
		11.257	-0.38329	-0.33448
		11.258	-0.38455	-0.33453
		11.259	-0.3856	-0.33513
		11.26	-0.38547	-0.33426
		11.261	-0.38481	-0.33505
		11.262	-0.38613	-0.33591
		11.263	-0.38535	-0.33682
		11.264	-0.38447	-0.33608
		11.265	-0.38597	-0.33517
		11.266	-0.38466	-0.33591
		11.267	-0.3832	-0.33457
		11.268	-0.3847	-0.33466
		11.269	-0.38454	-0.3344
		11.27	-0.38427	-0.33416
		11.271	-0.38443	-0.33503
		11.272	-0.38574	-0.33602
		11.273	-0.38565	-0.33636
		11.274	-0.38478	-0.33564
		11.275	-0.38618	-0.33579
		11.276	-0.38512	-0.33593
		11.277	-0.38358	-0.33469
		11.278	-0.38373	-0.3354
		11.279	-0.38466	-0.33504
		11.28	-0.38438	-0.33452
		11.281	-0.38468	-0.33434
		11.282	-0.38582	-0.3351
		11.283	-0.38487	-0.33526
		11.284	-0.38413	-0.33545
		11.285	-0.38642	-0.33716
		11.286	-0.38509	-0.33538
		11.287	-0.38407	-0.33545
		11.288	-0.3853	-0.3361
		11.289	-0.38462	-0.33517
		11.29	-0.38354	-0.33435
		11.291	-0.38379	-0.33436
		11.292	-0.38504	-0.3347
		11.293	-0.38464	-0.33538
		11.294	-0.38495	-0.3365
		11.295	-0.38628	-0.33686
		11.296	-0.38546	-0.33543
		11.297	-0.38513	-0.33557
		11.298	-0.38535	-0.33643
		11.299	-0.38467	-0.33514
		11.3	-0.38382	-0.33479
		11.301	-0.38375	-0.3354
		11.302	-0.38472	-0.3346
		11.303	-0.38398	-0.33433
		11.304	-0.38396	-0.33524
		11.305	-0.38568	-0.33598
		11.306	-0.38514	-0.3357
		11.307	-0.38544	-0.33644
		11.308	-0.38576	-0.33586
		11.309	-0.38502	-0.33611
		11.31	-0.38456	-0.3359
		11.311	-0.38453	-0.33489
		11.312	-0.385	-0.33376
		11.313	-0.38363	-0.33442
		11.314	-0.38347	-0.33561
		11.315	-0.38536	-0.33519
		11.316	-0.38453	-0.33553
		11.317	-0.38443	-0.3361
		11.318	-0.38647	-0.33632
		11.319	-0.38514	-0.33632
		11.32	-0.38463	-0.33578
		11.321	-0.38563	-0.33538
		11.322	-0.38462	-0.33455
		11.323	-0.38366	-0.33503
		11.324	-0.38373	-0.33492
		11.325	-0.38464	-0.33442
		11.326	-0.38372	-0.33564
		11.327	-0.38406	-0.33597
		11.328	-0.3858	-0.33618
		11.329	-0.38524	-0.33576
		11.33	-0.3848	-0.33645
		11.331	-0.38566	-0.33599
		11.332	-0.38538	-0.33471
		11.333	-0.38422	-0.33519
		11.334	-0.38383	-0.33469
		11.335	-0.3844	-0.33457
		11.336	-0.38379	-0.33583
		11.337	-0.38377	-0.33531
		11.338	-0.38515	-0.33498
		11.339	-0.38468	-0.33559
		11.34	-0.38403	-0.33718
		11.341	-0.38572	-0.33642
		11.342	-0.38606	-0.3357
		11.343	-0.38449	-0.33557
		11.344	-0.38472	-0.33435
		11.345	-0.38487	-0.33469
		11.346	-0.38337	-0.33545
		11.347	-0.38358	-0.33516
		11.348	-0.38447	-0.33513
		11.349	-0.38437	-0.33564
		11.35	-0.38418	-0.33583
		11.351	-0.38527	-0.3358
		11.352	-0.38554	-0.3357
		11.353	-0.385	-0.33598
		11.354	-0.38537	-0.33513
		11.355	-0.38514	-0.3349
		11.356	-0.38379	-0.33602
		11.357	-0.38369	-0.33477
		11.358	-0.38477	-0.33477
		11.359	-0.38416	-0.33494
		11.36	-0.38364	-0.33538
		11.361	-0.38463	-0.33559
		11.362	-0.38446	-0.3369
		11.363	-0.38485	-0.33668
		11.364	-0.38595	-0.33553
		11.365	-0.38582	-0.3346
		11.366	-0.38479	-0.33501
		11.367	-0.38426	-0.33536
		11.368	-0.38421	-0.33475
		11.369	-0.38362	-0.33592
		11.37	-0.38324	-0.33458
		11.371	-0.38487	-0.33494
		11.372	-0.38415	-0.33605
		11.373	-0.38368	-0.33569
		11.374	-0.38508	-0.33588
		11.375	-0.3855	-0.33579
		11.376	-0.38501	-0.33547
		11.377	-0.38533	-0.33544
		11.378	-0.38487	-0.33504
		11.379	-0.38334	-0.33532
		11.38	-0.38365	-0.33424
		11.381	-0.38472	-0.33446
		11.382	-0.384	-0.33617
		11.383	-0.38305	-0.33592
		11.384	-0.38502	-0.33604
		11.385	-0.38528	-0.33622
		11.386	-0.38451	-0.33541
		11.387	-0.38584	-0.33454
		11.388	-0.38558	-0.33555
		11.389	-0.38404	-0.33538
		11.39	-0.38377	-0.33447
		11.391	-0.38397	-0.33547
		11.392	-0.38398	-0.33503
		11.393	-0.38297	-0.33522
		11.394	-0.38415	-0.33618
		11.395	-0.38471	-0.33574
		11.396	-0.38441	-0.33543
		11.397	-0.38606	-0.33523
		11.398	-0.38605	-0.33569
		11.399	-0.38483	-0.33571
		11.4	-0.3849	-0.33452
		11.401	-0.38434	-0.33502
		11.402	-0.3836	-0.33472
		11.403	-0.38258	-0.33464
		11.404	-0.38406	-0.33623
		11.405	-0.3846	-0.33553
		11.406	-0.3836	-0.33536
		11.407	-0.38524	-0.33547
		11.408	-0.3854	-0.33597
		11.409	-0.38476	-0.33561
		11.41	-0.38569	-0.33515
		11.411	-0.38542	-0.33566
		11.412	-0.384	-0.33501
		11.413	-0.38326	-0.33395
		11.414	-0.38458	-0.33538
		11.415	-0.38438	-0.33526
		11.416	-0.38305	-0.3351
		11.417	-0.38457	-0.33541
		11.418	-0.38476	-0.33578
		11.419	-0.38402	-0.33589
		11.42	-0.38598	-0.33542
		11.421	-0.38524	-0.33574
		11.422	-0.38511	-0.3349
		11.423	-0.38429	-0.3336
		11.424	-0.38417	-0.33555
		11.425	-0.3846	-0.33547
		11.426	-0.38238	-0.33483
		11.427	-0.38377	-0.3358
		11.428	-0.38459	-0.33507
		11.429	-0.38381	-0.33561
		11.43	-0.38588	-0.33517
		11.431	-0.38552	-0.33576
		11.432	-0.38495	-0.33556
		11.433	-0.38477	-0.33462
		11.434	-0.38451	-0.33547
		11.435	-0.38394	-0.33403
		11.436	-0.38317	-0.33441
		11.437	-0.38446	-0.33637
		11.438	-0.38371	-0.33528
		11.439	-0.38293	-0.335
		11.44	-0.38482	-0.33624
		11.441	-0.38523	-0.33538
		11.442	-0.38512	-0.33552
		11.443	-0.38576	-0.33542
		11.444	-0.38553	-0.33528
		11.445	-0.3851	-0.33464
		11.446	-0.384	-0.33515
		11.447	-0.38426	-0.33464
		11.448	-0.38368	-0.33408
		11.449	-0.38223	-0.33557
		11.45	-0.38446	-0.33547
		11.451	-0.3848	-0.33602
		11.452	-0.38437	-0.33568
		11.453	-0.38555	-0.33568
		11.454	-0.38533	-0.3357
		11.455	-0.38459	-0.33419
		11.456	-0.38388	-0.33496
		11.457	-0.38516	-0.33513
		11.458	-0.38409	-0.33393
		11.459	-0.38288	-0.33594
		11.46	-0.3844	-0.33491
		11.461	-0.38328	-0.33488
		11.462	-0.38417	-0.33606
		11.463	-0.38597	-0.33491
		11.464	-0.38533	-0.33523
		11.465	-0.38497	-0.33491
		11.466	-0.38447	-0.33566
		11.467	-0.38495	-0.33474
		11.468	-0.38447	-0.33401
		11.469	-0.3832	-0.33547
		11.47	-0.38468	-0.33456
		11.471	-0.38344	-0.33561
		11.472	-0.38333	-0.3355
		11.473	-0.3851	-0.33515
		11.474	-0.3844	-0.33574
		11.475	-0.38514	-0.33531
		11.476	-0.38544	-0.33565
		11.477	-0.38564	-0.33385
		11.478	-0.38453	-0.3347
		11.479	-0.38422	-0.33469
		11.48	-0.38506	-0.33403
		11.481	-0.38339	-0.33588
		11.482	-0.3825	-0.33492
		11.483	-0.38445	-0.33553
		11.484	-0.3845	-0.33539
		11.485	-0.3849	-0.33481
		11.486	-0.38563	-0.33532
		11.487	-0.38444	-0.33445
		11.488	-0.38397	-0.33557
		11.489	-0.38471	-0.33492
		11.49	-0.38552	-0.33373
		11.491	-0.38424	-0.33504
		11.492	-0.38367	-0.33488
		11.493	-0.38466	-0.3353
		11.494	-0.38344	-0.33499
		11.495	-0.38381	-0.33494
		11.496	-0.38525	-0.33515
		11.497	-0.38519	-0.33488
		11.498	-0.38461	-0.3357
		11.499	-0.38542	-0.33431
		11.5	-0.38513	-0.33459
		11.501	-0.38358	-0.33462
		11.502	-0.38392	-0.33369
		11.503	-0.38444	-0.33474
		11.504	-0.38363	-0.33455
		11.505	-0.38389	-0.33515
		11.506	-0.38516	-0.33517
		11.507	-0.38482	-0.33488
		11.508	-0.38375	-0.33576
		11.509	-0.38409	-0.3345
		11.51	-0.3849	-0.33488
		11.511	-0.38431	-0.33395
		11.512	-0.38536	-0.33354
		11.513	-0.38588	-0.33423
		11.514	-0.38363	-0.33432
		11.515	-0.38289	-0.33365
		11.516	-0.38413	-0.33475
		11.517	-0.38384	-0.33566
		11.518	-0.38383	-0.33578
		11.519	-0.38488	-0.33545
		11.52	-0.38511	-0.33484
		11.521	-0.38431	-0.33413
		11.522	-0.38397	-0.33314
		11.523	-0.38523	-0.33428
		11.524	-0.3844	-0.33405
		11.525	-0.38402	-0.3335
		11.526	-0.38525	-0.33467
		11.527	-0.38364	-0.33491
		11.528	-0.3835	-0.33481
		11.529	-0.38474	-0.33431
		11.53	-0.38402	-0.3351
		11.531	-0.38336	-0.33517
		11.532	-0.38417	-0.33389
		11.533	-0.38571	-0.3342
		11.534	-0.38506	-0.33366
		11.535	-0.38428	-0.33323
		11.536	-0.38508	-0.33414
		11.537	-0.38345	-0.33357
		11.538	-0.38319	-0.33428
		11.539	-0.38474	-0.33516
		11.54	-0.3839	-0.33562
		11.541	-0.38379	-0.33445
		11.542	-0.38458	-0.33388
		11.543	-0.38462	-0.33389
		11.544	-0.38449	-0.33269
		11.545	-0.38444	-0.33336
		11.546	-0.38617	-0.33333
		11.547	-0.38508	-0.33361
		11.548	-0.38345	-0.33502
		11.549	-0.38414	-0.33482
		11.55	-0.38331	-0.33507
		11.551	-0.38331	-0.33424
		11.552	-0.38406	-0.33454
		11.553	-0.38419	-0.33461
		11.554	-0.38453	-0.333
		11.555	-0.38458	-0.33366
		11.556	-0.3859	-0.33251
		11.557	-0.38485	-0.33323
		11.558	-0.38305	-0.33478
		11.559	-0.38519	-0.33431
		11.56	-0.38362	-0.33504
		11.561	-0.38318	-0.33424
		11.562	-0.38447	-0.33473
		11.563	-0.38424	-0.33482
		11.564	-0.38374	-0.33317
		11.565	-0.38428	-0.3342
		11.566	-0.3847	-0.3327
		11.567	-0.38521	-0.33221
		11.568	-0.3849	-0.33466
		11.569	-0.38567	-0.33409
		11.57	-0.38383	-0.33428
		11.571	-0.38277	-0.33388
		11.572	-0.38402	-0.33407
		11.573	-0.38364	-0.33394
		11.574	-0.38375	-0.33466
		11.575	-0.38419	-0.33361
		11.576	-0.38481	-0.33195
		11.577	-0.38507	-0.33247
		11.578	-0.38469	-0.33327
		11.579	-0.38557	-0.33357
		11.58	-0.38458	-0.33447
		11.581	-0.38353	-0.33399
		11.582	-0.38493	-0.33392
		11.583	-0.3836	-0.33391
		11.584	-0.38335	-0.33489
		11.585	-0.38386	-0.33403
		11.586	-0.38379	-0.33237
		11.587	-0.38416	-0.3335
		11.588	-0.38458	-0.33295
		11.589	-0.38554	-0.33269
		11.59	-0.38475	-0.33381
		11.591	-0.3836	-0.33328
		11.592	-0.38496	-0.33378
		11.593	-0.38324	-0.33425
		11.594	-0.38343	-0.33483
		11.595	-0.3847	-0.33396
		11.596	-0.38419	-0.33298
		11.597	-0.38351	-0.33357
		11.598	-0.38366	-0.33243
		11.599	-0.38488	-0.33325
		11.6	-0.38441	-0.33406
		11.601	-0.38424	-0.33316
		11.602	-0.38584	-0.33292
		11.603	-0.38405	-0.33363
		11.604	-0.38382	-0.3339
		11.605	-0.38436	-0.33443
		11.606	-0.38347	-0.33463
		11.607	-0.38336	-0.33351
		11.608	-0.38374	-0.33253
		11.609	-0.3848	-0.33303
		11.61	-0.38386	-0.3334
		11.611	-0.38441	-0.33189
		11.612	-0.38622	-0.33305
		11.613	-0.3843	-0.33384
		11.614	-0.38396	-0.33384
		11.615	-0.38493	-0.33464
		11.616	-0.38379	-0.3337
		11.617	-0.38372	-0.33325
		11.618	-0.38374	-0.33291
		11.619	-0.38375	-0.33327
		11.62	-0.38326	-0.33305
		11.621	-0.38348	-0.33184
		11.622	-0.38567	-0.33326
		11.623	-0.3846	-0.33304
		11.624	-0.38497	-0.33212
		11.625	-0.38576	-0.33394
		11.626	-0.38369	-0.33418
		11.627	-0.38387	-0.33367
		11.628	-0.38413	-0.33392
		11.629	-0.38322	-0.33349
		11.63	-0.38326	-0.33303
		11.631	-0.38319	-0.33288
		11.632	-0.38438	-0.33284
		11.633	-0.38396	-0.33224
		11.634	-0.38424	-0.33268
		11.635	-0.38611	-0.33409
		11.636	-0.38455	-0.33386
		11.637	-0.38367	-0.3334
		11.638	-0.38481	-0.33428
		11.639	-0.38381	-0.33405
		11.64	-0.38363	-0.33331
		11.641	-0.3836	-0.33249
		11.642	-0.38297	-0.332
		11.643	-0.38305	-0.33219
		11.644	-0.38396	-0.33312
		11.645	-0.38628	-0.33393
		11.646	-0.38462	-0.33292
		11.647	-0.38434	-0.33305
		11.648	-0.38497	-0.33464
		11.649	-0.38377	-0.33428
		11.65	-0.38356	-0.33338
		11.651	-0.38397	-0.33302
		11.652	-0.3831	-0.33231
		11.653	-0.38218	-0.33237
		11.654	-0.38333	-0.3328
		11.655	-0.3849	-0.33306
		11.656	-0.38426	-0.33294
		11.657	-0.38486	-0.3333
		11.658	-0.38565	-0.33386
		11.659	-0.38426	-0.33384
		11.66	-0.38447	-0.33416
		11.661	-0.38496	-0.33492
		11.662	-0.38352	-0.33241
		11.663	-0.38225	-0.33214
		11.664	-0.38274	-0.33298
		11.665	-0.38346	-0.33228
		11.666	-0.38395	-0.33341
		11.667	-0.38505	-0.3337
		11.668	-0.38554	-0.33303
		11.669	-0.38443	-0.33439
		11.67	-0.38358	-0.33481
		11.671	-0.38528	-0.33377
		11.672	-0.38481	-0.33272
		11.673	-0.38319	-0.33259
		11.674	-0.38295	-0.33304
		11.675	-0.38291	-0.33281
		11.676	-0.38269	-0.33327
		11.677	-0.38434	-0.33283
		11.678	-0.38569	-0.33356
		11.679	-0.38451	-0.33382
		11.68	-0.38449	-0.33401
		11.681	-0.38521	-0.33466
		11.682	-0.38426	-0.33365
		11.683	-0.38358	-0.33369
		11.684	-0.38398	-0.33302
		11.685	-0.3831	-0.3316
		11.686	-0.3828	-0.3338
		11.687	-0.38356	-0.33322
		11.688	-0.38429	-0.33316
		11.689	-0.38434	-0.33409
		11.69	-0.3841	-0.33386
		11.691	-0.38519	-0.3336
		11.692	-0.38451	-0.33422
		11.693	-0.38431	-0.33365
		11.694	-0.3854	-0.33333
		11.695	-0.38396	-0.33352
		11.696	-0.38269	-0.33361
		11.697	-0.38278	-0.33273
		11.698	-0.38371	-0.33287
		11.699	-0.38438	-0.33365
		11.7	-0.38374	-0.33356
		11.701	-0.38495	-0.3345
		11.702	-0.38426	-0.33399
		11.703	-0.38379	-0.33345
		11.704	-0.38618	-0.33382
		11.705	-0.38421	-0.33365
		11.706	-0.38293	-0.33353
		11.707	-0.38352	-0.33328
		11.708	-0.38325	-0.33389
		11.709	-0.38298	-0.33276
		11.71	-0.3833	-0.33345
		11.711	-0.38474	-0.33432
		11.712	-0.38472	-0.33371
		11.713	-0.38387	-0.33457
		11.714	-0.38548	-0.33458
		11.715	-0.38427	-0.33342
		11.716	-0.38341	-0.33326
		11.717	-0.38463	-0.33369
		11.718	-0.38325	-0.33314
		11.719	-0.38278	-0.33318
		11.72	-0.38332	-0.33515
		11.721	-0.38407	-0.33356
		11.722	-0.38399	-0.3338
		11.723	-0.38315	-0.33496
		11.724	-0.38563	-0.3345
		11.725	-0.3851	-0.33387
		11.726	-0.38421	-0.33382
		11.727	-0.38576	-0.33416
		11.728	-0.38339	-0.33431
		11.729	-0.38238	-0.33369
		11.73	-0.3835	-0.33387
		11.731	-0.38305	-0.3327
		11.732	-0.38367	-0.33382
		11.733	-0.38412	-0.33459
		11.734	-0.38506	-0.33476
		11.735	-0.38519	-0.33415
		11.736	-0.38347	-0.33469
		11.737	-0.38502	-0.33494
		11.738	-0.38461	-0.33323
		11.739	-0.383	-0.33357
		11.74	-0.38459	-0.33391
		11.741	-0.38378	-0.33328
		11.742	-0.38326	-0.3342
		11.743	-0.38374	-0.33456
		11.744	-0.38335	-0.3339
		11.745	-0.38368	-0.33435
		11.746	-0.38386	-0.33481
		11.747	-0.38545	-0.33459
		11.748	-0.38515	-0.33408
		11.749	-0.38337	-0.33476
		11.75	-0.38427	-0.33392
		11.751	-0.38386	-0.33304
		11.752	-0.3828	-0.3335
		11.753	-0.38355	-0.33363
		11.754	-0.38373	-0.33419
		11.755	-0.38377	-0.33501
		11.756	-0.38316	-0.3353
		11.757	-0.38486	-0.33409
		11.758	-0.38496	-0.3344
		11.759	-0.38355	-0.33466
		11.76	-0.3857	-0.33327
		11.761	-0.38432	-0.33432
		11.762	-0.38307	-0.33382
		11.763	-0.38425	-0.33345
		11.764	-0.38284	-0.33386
		11.765	-0.38299	-0.33416
		11.766	-0.38384	-0.33461
		11.767	-0.38396	-0.33483
		11.768	-0.38481	-0.33574
		11.769	-0.38389	-0.33477
		11.77	-0.38516	-0.33414
		11.771	-0.38468	-0.33417
		11.772	-0.3834	-0.33299
		11.773	-0.38462	-0.33304
		11.774	-0.38397	-0.33402
		11.775	-0.38324	-0.33462
		11.776	-0.38363	-0.33443
		11.777	-0.3843	-0.33427
		11.778	-0.38367	-0.33518
		11.779	-0.38289	-0.33333
		11.78	-0.38508	-0.33448
		11.781	-0.38491	-0.33491
		11.782	-0.38437	-0.33388
		11.783	-0.38544	-0.33433
		11.784	-0.3838	-0.33347
		11.785	-0.38292	-0.33377
		11.786	-0.38369	-0.33409
		11.787	-0.38371	-0.33443
		11.788	-0.38358	-0.33604
		11.789	-0.38332	-0.33395
		11.79	-0.38437	-0.33517
		11.791	-0.3846	-0.33481
		11.792	-0.38379	-0.33277
		11.793	-0.38601	-0.33434
		11.794	-0.38481	-0.33377
		11.795	-0.38365	-0.33357
		11.796	-0.38413	-0.33386
		11.797	-0.38353	-0.33424
		11.798	-0.38335	-0.3348
		11.799	-0.38272	-0.33401
		11.8	-0.38343	-0.33505
		11.801	-0.38402	-0.33451
		11.802	-0.38318	-0.33357
		11.803	-0.38553	-0.33539
		11.804	-0.38584	-0.33521
		11.805	-0.38426	-0.33426
		11.806	-0.38462	-0.33383
		11.807	-0.38424	-0.33404
		11.808	-0.3836	-0.33375
		11.809	-0.38377	-0.33414
		11.81	-0.38383	-0.33528
		11.811	-0.38303	-0.33381
		11.812	-0.3824	-0.33472
		11.813	-0.38451	-0.33559
		11.814	-0.38481	-0.33411
		11.815	-0.3844	-0.33439
		11.816	-0.38543	-0.33422
		11.817	-0.38472	-0.33407
		11.818	-0.38401	-0.33367
		11.819	-0.38408	-0.33395
		11.82	-0.38356	-0.33457
		11.821	-0.38339	-0.33414
		11.822	-0.38227	-0.33528
		11.823	-0.38377	-0.33458
		11.824	-0.38411	-0.33519
		11.825	-0.38421	-0.33433
		11.826	-0.38627	-0.33426
		11.827	-0.38541	-0.33389
		11.828	-0.38401	-0.33306
		11.829	-0.38423	-0.33537
		11.83	-0.38402	-0.33389
		11.831	-0.38364	-0.33367
		11.832	-0.38257	-0.33545
		11.833	-0.38357	-0.33365
		11.834	-0.38345	-0.33503
		11.835	-0.38305	-0.33567
		11.836	-0.38552	-0.33513
		11.837	-0.385	-0.33477
		11.838	-0.3837	-0.33383
		11.839	-0.38497	-0.33354
		11.84	-0.38462	-0.3324
		11.841	-0.38447	-0.33509
		11.842	-0.38392	-0.335
		11.843	-0.38368	-0.33452
		11.844	-0.38326	-0.33611
		11.845	-0.3825	-0.335
		11.846	-0.38392	-0.33459
		11.847	-0.38464	-0.33473
		11.848	-0.3842	-0.33402
		11.849	-0.38532	-0.3345
		11.85	-0.38487	-0.3335
		11.851	-0.3838	-0.33449
		11.852	-0.38419	-0.33373
		11.853	-0.38466	-0.33365
		11.854	-0.38302	-0.33594
		11.855	-0.38229	-0.33534
		11.856	-0.38433	-0.33513
		11.857	-0.38367	-0.33494
		11.858	-0.38392	-0.335
		11.859	-0.38577	-0.33398
		11.86	-0.38431	-0.33376
		11.861	-0.38396	-0.33374
		11.862	-0.38426	-0.33313
		11.863	-0.38443	-0.33445
		11.864	-0.38438	-0.33564
		11.865	-0.3836	-0.33498
		11.866	-0.38421	-0.33488
		11.867	-0.38254	-0.33553
		11.868	-0.38291	-0.33528
		11.869	-0.38496	-0.33381
		11.87	-0.38413	-0.33498
		11.871	-0.38392	-0.3338
		11.872	-0.38485	-0.33325
		11.873	-0.38491	-0.33471
		11.874	-0.38432	-0.3342
		11.875	-0.38402	-0.33494
		11.876	-0.38459	-0.33606
		11.877	-0.38293	-0.33492
		11.878	-0.38312	-0.33494
		11.879	-0.38424	-0.33458
		11.88	-0.38339	-0.3354
		11.881	-0.38395	-0.33486
		11.882	-0.38528	-0.3334
		11.883	-0.3846	-0.3343
		11.884	-0.38372	-0.33405
		11.885	-0.38384	-0.33477
		11.886	-0.38487	-0.33553
		11.887	-0.38383	-0.33492
		11.888	-0.3831	-0.33574
		11.889	-0.38377	-0.33557
		11.89	-0.38275	-0.33466
		11.891	-0.38432	-0.33406
		11.892	-0.38539	-0.33361
		11.893	-0.38466	-0.335
		11.894	-0.38388	-0.33385
		11.895	-0.38408	-0.33366
		11.896	-0.38493	-0.33558
		11.897	-0.38388	-0.3349
		11.898	-0.3836	-0.33494
		11.899	-0.38459	-0.33501
		11.9	-0.38276	-0.3349
		11.901	-0.38318	-0.33538
		11.902	-0.38419	-0.33557
		11.903	-0.38384	-0.33424
		11.904	-0.38392	-0.33351
		11.905	-0.38438	-0.33475
		11.906	-0.38468	-0.33438
		11.907	-0.38412	-0.3339
		11.908	-0.38468	-0.33512
		11.909	-0.38528	-0.33522
		11.91	-0.38231	-0.33535
		11.911	-0.38253	-0.33532
		11.912	-0.38388	-0.33576
		11.913	-0.38339	-0.33489
		11.914	-0.38422	-0.33379
		11.915	-0.38436	-0.33457
		11.916	-0.38451	-0.33348
		11.917	-0.38416	-0.3345
		11.918	-0.3842	-0.33579
		11.919	-0.38535	-0.33538
		11.92	-0.38286	-0.33561
		11.921	-0.38313	-0.33536
		11.922	-0.38506	-0.33529
		11.923	-0.38303	-0.33509
		11.924	-0.38383	-0.33406
		11.925	-0.38424	-0.33471
		11.926	-0.38341	-0.33424
		11.927	-0.38397	-0.33387
		11.928	-0.38416	-0.33495
		11.929	-0.38532	-0.33448
		11.93	-0.38438	-0.33539
		11.931	-0.38398	-0.33578
		11.932	-0.38461	-0.33559
		11.933	-0.38216	-0.33539
		11.934	-0.38287	-0.3351
		11.935	-0.38427	-0.33414
		11.936	-0.3832	-0.3339
		11.937	-0.38383	-0.33384
		11.938	-0.38408	-0.33443
		11.939	-0.38498	-0.33471
		11.94	-0.38505	-0.33574
		11.941	-0.38462	-0.33629
		11.942	-0.3848	-0.33519
		11.943	-0.38266	-0.33543
		11.944	-0.3826	-0.33521
		11.945	-0.38419	-0.33404
		11.946	-0.38354	-0.33456
		11.947	-0.38355	-0.33489
		11.948	-0.38324	-0.33416
		11.949	-0.38373	-0.33475
		11.95	-0.38329	-0.33546
		11.951	-0.38457	-0.33458
		11.952	-0.38644	-0.33514
		11.953	-0.38392	-0.33627
		11.954	-0.38411	-0.3357
		11.955	-0.3842	-0.33605
		11.956	-0.38259	-0.33537
		11.957	-0.383	-0.33416
		11.958	-0.38322	-0.33323
		11.959	-0.38331	-0.33338
		11.96	-0.38399	-0.3354
		11.961	-0.38462	-0.33561
		11.962	-0.38562	-0.3362
		11.963	-0.38386	-0.33683
		11.964	-0.38402	-0.33459
		11.965	-0.38462	-0.33506
		11.966	-0.38284	-0.33559
		11.967	-0.38304	-0.3346
		11.968	-0.3836	-0.33466
		11.969	-0.38346	-0.33483
		11.97	-0.38285	-0.33461
		11.971	-0.38299	-0.33468
		11.972	-0.38465	-0.33483
		11.973	-0.38415	-0.33492
		11.974	-0.38533	-0.33503
		11.975	-0.38571	-0.33601
		11.976	-0.38301	-0.33633
		11.977	-0.38313	-0.33534
		11.978	-0.38399	-0.33458
		11.979	-0.38338	-0.3343
		11.98	-0.38281	-0.33406
		11.981	-0.38313	-0.33468
		11.982	-0.38361	-0.33558
		11.983	-0.38334	-0.3354
		11.984	-0.38463	-0.33486
		11.985	-0.3856	-0.33587
		11.986	-0.38392	-0.33583
		11.987	-0.38401	-0.33531
		11.988	-0.38468	-0.33576
		11.989	-0.38308	-0.33494
		11.99	-0.38306	-0.33374
		11.991	-0.38372	-0.3344
		11.992	-0.38326	-0.33465
		11.993	-0.38283	-0.3343
		11.994	-0.38395	-0.33532
		11.995	-0.38514	-0.33562
		11.996	-0.38452	-0.33495
[truncated: 4 more rows]

## Sheet: Figure 1k
					Figure 1 Panel k (pCa Experiment)
	Ktr (SL 2.4)	Pre-TEVp
		ID	pCa	4.5	5.3	5.4	5.5	5.6	5.7
		1		1	0.978816	0.924499	0.712736	0.660835	0.316925
		2		1	0.700307	0.693078	0.576645	0.505521	0.350963
		3		1	0.97937	0.996656	0.717541	0.66803	0.612066
		4		1	0.895084	0.877781	0.740038	0.705444	0.561372
		5		1	0.843791	0.833062	0.801454	0.799138	0.602162
		6		1	1.1679	0.975118	1.03733	0.989629	0.843071
		7		1	1.04096	1.04478	0.867882	0.846736	0.517978
		8		1	0.824312	0.822902	0.788318	0.718219	0.406098
		9		1	0.899953	0.850209	0.866557	0.863649	0.597219
		10		1		0.719248	0.695683	0.563983	0.352669
	Ktr (SL 2.4)	TEVp
		ID	pCa	4.5	5.3	5.4	5.5	5.6	5.7
		1		1	1.00281	1.02082	1.107	0.975234	0.503112
		2		1	1.0417	0.943581	0.94001	0.872871	0.368937
		3		1	0.956237	0.818245	0.719243	0.713814	0.418752
		4		1	0.926915	1.03871	0.989757	1.10131	0.917405
		5		1	1.12488	1.09571	1.32567	1.23458	0.720821
		6		1	0.998123	1.00829	1.10363	1.13445	0.75055
		7		1	1.0349	0.940947	0.929249	0.758897	0.433786
		8		1	1.00133	0.977928	1.00385	1.02794	0.507381
		9		1	1.16761	1.09634	1.21134	1.31529	0.703663
		10		1		0.919084	0.916897	0.93273	0.692384

## Sheet: Figure 1l
				Figure 1 Panel l (pCa Experiment)
	Ktr (SL 2.7)	PreTEVp
		ID	pCa	4.5	5.4	5.5	5.6	5.7	5.8
		1		1	0.801616	1.19982	0.837283	0.819967	0.472789
		2		1	0.905589	0.897178	0.813815	0.496947	0.337744
		3		1	0.855375	0.84395	0.863394	0.733049	0.413961
		4		1	0.903842	1.02701	1.12892	0.806423	0.320243
		5		1	0.889059	0.821841	0.764072	0.542164	0.270096
		6		1	0.987488	0.860235	0.893555		0.233815
		7		1	0.983428	0.955829	1.02463	0.82079	0.242066
		8		1	0.973167	0.924047	0.975184	0.740844	0.323173
		9		1	0.984951	0.859508	0.77979	0.523538	0.257913
		10		1	0.726839	0.77349	0.624278	0.530111	0.141904
	Ktr (SL 2.7)	TEVp
		ID	pCa	4.5	5.4	5.5	5.6	5.7	5.8
		1		1	0.996067	1.11367	1.15477	1.33022	0.155838
		2		1	1.08278	1.07034	1.06076	0.632173	0.588373
		3		1	1.12116	1.14223	1.14688	0.948196	0.388417
		4		1	0.971655	1.0285	1.12426	0.787656	0.320913
		5		1	1.09637	1.13085	1.19071	0.655344	0.344602
		6		1	0.926747	1.03158	1.13118	0.797357	0.313854
		7
		8		1	1.09152	1.09714	1.15627	0.877075	0.358882
		9		1	0.950181	0.849347	0.748169	0.529888	0.356753
		10		1	0.911458	0.91539	0.99741	1.01106	0.354329

## Sheet: Figure 1m
				Figure 1 Panel m (pCa Experiment)
	Ktr (SL 3.0)	Pre-TEVp
		ID	pCa	4.5	5.4	5.5	5.6	5.7	5.8
		1		1	0.84524	0.956888	0.726334	0.726597	0.37796
		2		1	0.955271	0.949788	1.01769	0.707478	0.364961
		3		1	0.769104	0.853611	0.836304	0.719888	0.342268
		4		1	0.892739	0.791598	0.792884	0.623954	0.401984
		5		1	1.01269	1.10235	1.00321	0.652811
		6		1	0.977315	0.944952	0.885659	0.77241	0.339543
		7		1	0.79375	0.841655	0.680582	0.477678	0.208032
		8		1	0.952702	0.855615	0.782902	0.616617	0.451804
		9		1	0.810294	0.752212	0.737016	0.69246	0.466524
		10		1	1.05859	0.860923	0.963998	0.842522	0.560337
	Ktr (SL 3.0)	TEVp
		ID	pCa	4.5	5.4	5.5	5.6	5.7	5.8
		1		1	1.06627	0.999112	0.808038	0.567904
		2		1	1.00554	0.919503	0.785311	0.521801	0.222138
		3		1	1.08223	1.30271	1.12111	1.10088	0.31341
		4		1	1.00253	0.969243	0.977665	0.635686	0.480321
		5		1	0.838708	0.834538	0.907738	0.488931
		6		1	0.672705	0.653369	0.826415	0.562362
		7		1	0.932195	0.854453	0.974171	0.391832	0.150128
		8		1	0.898809	0.867453	0.797104	0.604001
		9		1	0.973852	0.975609	0.878072	0.697824	0.393576
		10		1	1.07718	1.07733	1.28324	0.824348	0.544798

## Sheet: Supplementary Fig 1b
							Supplementary Figure Panel b Cut and Paste Blot sMyBP-C

## Sheet: Supplementary Fig. 1d
			Supplementary Figure 1 Panel d (pCa Experiment)
	Passive Pre-TEVp		ID	SL	2.2	2.4	2.6	2.8	3
			1		0.121241	0.391637	0.523226	0.71032	1
			2		0.121241	0.391637	0.523226	0.71032	1
			3		0.125201	0.244534	0.417338	0.848514	1
			4		0.0681936	0.208741	0.343324	0.645333	1
			5		0.0497606	0.0760232	0.226916	0.575422	1
			6		0.0467071	0.0945967	0.207587	0.69959	1
			7		0.177101	0.427218	0.512673	1.16129	1
			8		0.177101	0.427218	0.512673	1.16129	1
			9		0.0803628	0.229608	0.410946	0.737327	1
	Passive TEVp		ID	SL	2.2	2.4	2.6	2.8	3
			10		0.103896	0.253247	0.341991	0.75974	1
			11		0.179973	0.389366	0.689394	0.924242	1
			12		0.0773428	0.159842	0.302521	0.623738	1
			13		0.0664429	0.145273	0.256199	0.533481	1
			14		0.100298	0.205669	0.356615	0.581125	1
			15		0.04178	0.0607	0.192889	0.390806	1
			16		0.0617835	0.157969	0.219519	0.513354	1
			17		0.0438672	0.0728582	0.184811	0.414848	1
			18		0.0727941	0.165441	0.291641	0.536682	1
			19		0.106613	0.224611	0.400919	0.710178	1

[truncated: 5 more sheets: Supplementary Fig 1e, Supplementary Fig 1f, Figure 2, Figure 3, Supplementary Fig. 2 ]
